# Supplementary material for: Fluorine-Nitrogen-Codoped Carbon Dots as Fluorescent Switch Probes for Selective Fe(III) and Ascorbic Acid Sensing in Living Cells
Source: Molecules. 2022 Sep 20;27(19):6158. doi: 10.3390/molecules27196158 (PMC9572543; doi:10.3390/molecules27196158)
Supplement: Supplementary file 1 [file molecules-27-06158-s001.zip]

Archive with 1 entries (1 files):
- molecules-1931829-supplementary.pdf
